# Supplementary material for: In Vitro Inhibition of Endoplasmic Reticulum Stress: A Promising Therapeutic Strategy for Patients with Crohn’s Disease
Source: Cells. 2025 Feb 13;14(4):270. doi: 10.3390/cells14040270 (PMC11853800; doi:10.3390/cells14040270)
Supplement: Supplementary file 1 [file cells-14-00270-s001.zip]

Archive with 1 entries (1 files):
- cells-3407081-supplementary.pdf
